# Supplementary material for: Continuous renal replacement therapy attenuates polymorphonuclear myeloid-derived suppressor cell expansion in pediatric severe sepsis
Source: Front Immunol. 2022 Oct 3;13:990522. doi: 10.3389/fimmu.2022.990522 (PMC9575946; doi:10.3389/fimmu.2022.990522)
Supplement: Supplementary file 1 [file DataSheet_1.xlsx]

## Sheet: Sheet1
PRISMⅢ: Pediatric Risk of Mortality Ⅲ
CRP: C-reactive protein
WBC: white blood cell
PCT：procalcitonin;
ALT: alanine aminotransferase
TBIL: total bilirubin
γ-GT: γ-glutamyl transpeptidase
Fib: fibrinogen
APTT: activated partial thromboplastin time
INR: international normalized ratio
PT: prothrombin time
PLT: platelet
Cr: creatinine
BUN: blood urea nitrogen
Alb, albumin
Lac: lactate
p-SOFA: pediatric Sequential Organ Failure Asses
CK-MB: creatine kinase muscle/brain lsoenzym
LDH: lactate dehydrogenase																														CD4+/CD8+			Lymphocytes			IL-6			IL-8			IL-10			PMN-MDSC			M-MDSC
Male	p-sofa	Respiratory	Gastrointestinal tract	Blood flow	CNS	Others	Shock	Acute kidney injury	Respiratory failure	Acute liver failure	Gastrointestinal dysfunction	Encephalopathy	WBC	PLT	CRP	PCT	Tbil	ALT	γ-GT	LDH	PT	APTT	INR	Fib	D-dimer	Cr	BUN	Lac	CKMB	pre-CRRT	CRRT 1st day	CRRT 7th day	pre-CRRT	CRRT 1st day	CRRT 7th day	pre-CRRT	CRRT 1st day	CRRT 7th day	pre-CRRT	CRRT 1st day	CRRT 7th day	pre-CRRT	CRRT 1st day	CRRT 7th day	pre-CRRT	CRRT 1st day	CRRT 7th day	pre-CRRT	CRRT 1st day
0	7	1	0	0	0	0	0	0	1	0	0	0	12.23	280.0	75	0.28												1.3		1.49	1.65	1.29	1.18	3.19	3.8	0.1	0.1		0.1	44.85		0.1	0.1		0	0.83 %	0.012 %		0.00088
0	4	0	0	1	0	0	1	0	0	0	0	0	12.25	115.0	158	8.6	9.65	24.0	13.0	335.0	16.7	157.4	1.47	2.44	3.24	28.0	5.2	1.6	19.0		1.02	1.61		1.24	3.32		0.1	0.1		0.1	0.1		0.1	0.1	2.61 %	0.012 %	4.74 %	9.08 %	7.72 %
1	9	1	0	0	0	0	0	0	1	0	0	0	2.41	112.0	100	0.22	30.34	60.0	82.0	855.0	13.9	41.0	1.2	1.93	0.84	26.0	2.0	3.3	16.0	2.46	1.74		0.37	0.56			598.07	0.1		61	0.1		0.1	0.1	1.77 %	11.3 %	0.21 %	0.057 %	0.090 %
1	7	0	0	1	1	0	0	0	0	0	0	1	4.8	31.0			20.86	16.0	17.0	447.0	19.0	145.5	1.69	2.0	27.97	37.0	4.0	4.2	30.0	2.92	2.83	2.96	0.82	2.96	1.4		435.3	0.1		0.1	0.1		373.77	0.1	15.5 %	14.2 %	0.12 %	0.15 %	0.16 %
1	7	1	0	0	0	0	0	0	1	0	0	0	7.26	271.0	8	0.24					11.8	22.2	1.03	2.1	4.37			2.8		1.82	0.7	1.03	1.34	0.69	2.09	5912	24.32	0.47	445.68	49.91	74.45	16.14	5.21	6.2	0.51 %	1.78 %	0.14 %	1.28 %	2.30 %
1	5	1	1	1	0	0	1	0	1	0	1	0	0.48	17.0			31.45	177.0	13.0	2030.0	21.7	104.9	1.94	1.04	19.89	62.0	15.1	3.2	1055.0	1.87	0.83	0.52	0.38	0.71	1.85		9636	0.47		1578	184.08		221.03	6.93	0.077 %	9.80 %	2.58 %	6.47 %	0.56 %
1	3	0	1	0	0	0	0	0	0	0	1	0	6.48	291.0	19		5.44	11.0	9.0	314.0	13.0	24.9	1.12	1.87	2.15	35.0	3.5	2.1	13.0		2.65			1.04			151.64	23.68		18.52	18.51		7.41	31.9	2.24E-3 %	2.66 %	4.97 %	0.91 %	2.64 %
1	10	0	0	1	0	0	1	0	0	0	0	0	14.51	15.0	170	29.16	20.31	53.0	8.0	544.0	26.5	140.8	2.38	0.79	88.6	52.0	9.8	3.8	219.0		1.04	0.98		0.98	4.11		4677	9.4		499.9	49.26		519.07	2.33	22.1 %	12.1 %	7.20 %	14.8 %	3.67 %
1	7	1	0	1	0	0	1	0	0	0	0	0	14.61	46.0	170	1.06	5.82		14.0	138.0	16.3	42.1	1.42	2.53	8.32	30.0	5.4	1.9	8.0	1.76	1.84	1.25	0.58	1.94	2.59	185.15	12.64	25.77	231.33	25.19	15.16	5.61	3.08	4.08	5.31 %	7.20 %		0.14 %	0.28 %
0	4	1	0	1	0	0	0	0	0	1	0	0	7.84	274.0	74	2.24	38.42	54.0	176.0	240.0	15.8	85.4	1.39	5.57	4.4	29.0	4.1	2.7	21.0	2.18		2.16	0.47		0.85		81.11	24.48		48.15	13.8		5.67	4.37	7.28 %	12.4 %	2.15 %	0.22 %	0.41 %
0	4	1	0	0	1	0	0	0	0	0	0	1	4.02	179.0	37	0.22	25.08	28.0	11.0	347.0	13.7	37.8	1.21	3.61	1.71	32.0	4.6	0.8	7.0	1.13		0.96	0.63		0.3		17.04	9.25		94.6	32.65		4.27	2.44	3.21 %	11.2 %	0.034 %	0.11 %	0.082 %
1	4	1	0	1	1	0	0	0	1	0	0	1	16.56	161.0	69	2.62	4.13	8.0	9.0	217.0	12.9	37.6	1.12	4.69	0.17	27.0	1.8	1.7	20.0			1.86			1.37	9.84	15.57		2.44	2.44		2.44	2.44		2.24 %	1.41 %	3.20 %	0.15 %	0.13 %
0	9	1	1	1	0	1	1	0	1	1	0	0	2.83	41.0	150	17.45	31.95	442.0	20.0	371.0	87.3	182.5	8.49	0.44	2.43	25.0	4.7	3.4	16.0								1056.2	36.92		485.44	47.06		371.71	4.03	17.3 %	6.67 %	2.32 %	0.011 %	0.010 %
1	9	1	1	1	0	0	1	0	1	1	0	0		60.0	95	2.47	60.6	24.0	17	176.0	19.5	173.2	1.81	3.12	2.22	32.0	2.5	2.2	7.0							10000	1007.6	22.84	10000	2819.91	39.84	49.58	11.77	2.44	0.39 %	0.059 %	1.05 %	0.092 %	0.069 %
1	2	1	1	1	0	0	0	0	0	0	1	0	7.62	240.0	54		4.99	60.0	56.0	526.0	14.9	150.2	1.34	2.75	2.25	16.0	1.5	2.5	102.0	3.26	1.9		1.87	2.65		49.75	11.01	8.74	65.59	10.07	6.43	2.44	2.44	2.44	2.64 %	3.49 %	0.14 %	0 %	0.039 %
0	7	1	1	1	0	1	1	0	1	0	1	0	8.67	90.0	89	0.52	56.49	55.0	92.0	695.0	17.7	76.0	1.62	3.02	8.61	54.0	6.7	2.8	16.0	2.12			0.31			1160.44	39.18	3.97	28.9	15.21	2.44	261.03	148.33	3.41	0.039 %	0.51 %	0	0.0014	0.00096
0	5	1	0	0	0	1	0	0	0	0	0	0	19.31	219.0			18.2	24.0	11.0		16.0	186.3	1.45	4.38	2.75		2.1	1.1		1.86	1.38	1.28	2.26	3.07	4.4	147.21	11.9	2.44	18.14	10.84	4.65	22.75	4.08	2.44	0.00039	0.001	0.0782	5.75e-05	0.00011
1	11	1	1	1	0	0	1	0	0	0	1	0	17.95	226.0		10.82	81.23	76.0	122.0	351.0	15.0	60.9	1.32	3.47	4.75	67.0	12.4	2.7	12.0	0.94	0.97		0.68	1.43		5.79	2.44	2.44	3.09	2.5	2.44	2.44	2.44	2.44	0.0022	0.00099		0.065 %	0.074 %
1	5	1	0	1	0	0	0	0	1	0	0	0	6.09	570.0	119	7.62	6.62	11.0	18.0	325.0	12.9	33.1	1.12	5.33	1.96	24.0	3.6	1.9	21.0	1.54			3.77			14.86	18.58		113.34	63.53		7.25	4.78		9.88 %	0.018 %		0.011 %	0.010 %
0	10	1	0	1	0	0	1	1	1	1	1	0	1.63	14.0	69	7.57	57.44	52.0	305.0	1577.0	17.9	91.9	1.58	0.71	19.04	43.0	6.1	5.3	59.0							2059.45	2674.27		862.86		4.45	6.49			0.39 %	0.059 %		0.13 %	0.093 %
0	8	0	0	1	1	0	1	0	1	0	0	1	11.86	374.0	80	0.65	19.29	57.0	113.0	676.0	14.2	40.9	1.25	4.92	0.9	17.0	2.9	2.2	41.0							10000	10000		5809.96		1266.82	827.23			1.60E-3 %	1.44E-3 %		0.93 %	0.39 %
1	11	1	0	0	0	0	0	0	1	0	0	0	2.93	77.0	30	1.31	28.8	51.0	14.0	2076.0	14.5	42.5	1.3	0.93	4.32	13	3.9	2.5	21.0	0.69	0.98		1.43	0.36		0.1	0.1	0.1	0.1	0.1	1527.63	600.78	403.36	46.64	3.07 %	11.2 %
[truncated: 19 more columns]
